# Supplementary material for: Health Information Exchange Usage in Japan: Content Analysis of Audit Logs
Source: JMIR Med Inform. 2025 May 27;13:e65575. doi: 10.2196/65575 (PMC12133072; doi:10.2196/65575)
Supplement: Multimedia Appendix 1 [file medinform-v13-e65575-s001.xlsx]

## Sheet: Table S1
	Table S1. The list of institutions that disclose electronic medical record data to Choukai Net and the disclosed data.
		Nihonkai General Hospital	Honma Hospital	Tsuruoka Municipal Shonai Hospital	Net4U (Tsuruoka Medical Association)	Shonai Amarume Hospital	Shonai Medical Examination Center	Dispensing Information Sharing System (Sakata District Pharmaceutical Association)
	patient information	✓	✓	✓	✓	✓	✓
	admission and discharge information	✓	✓	✓		✓
	progress table	✓		✓
	prescription	✓	✓	✓	✓	✓		✓
	injection	✓	✓	✓	✓	✓
	laboratory test result	✓	✓	✓	✓	✓	✓
	bacterial examination test result	✓		✓	✓	✓
	pathological test result	✓		✓		✓
	physiological test result	✓	electro-cardiogram only	✓		✓
	radiology imaging order	✓	✓	✓		✓
	endoscopy order	✓	✓	✓		✓
	ultrasound test order	✓	✓	✓		✓
	radiology image	✓	✓	✓		✓	✓
	ultrasound test image	✓	✓	✓		✓	✓
	endoscopy image	✓	✓	✓
	radiology report	✓		✓		✓
	ultrasound test report	✓		✓		✓
	endoscopy report			✓		✓
	reference letter	✓		✓
	patient referral document	✓	✓	✓
	reply	✓		✓
	discharge summary	✓	✓	✓		✓
	nursing summary	✓		✓
	surgical record			✓
	anesthesia record
	progress note	✓	✓	✓	✓	✓

## Sheet: Table S2
	Table S2. The list of institutions that disclose electronic medical record data to PicaPicaLink and the disclosed data.
		Saga Prefectural Hospital Koseikan	Saga University Hospital	Saga Central Hospital	National Hospital Organization Saga Hospital	Saga Health Promotion Foundation	Karatsu Red Cross Hospital	Saiseikai Karatsu Hospital	Imamura Hospital	Oda Hospital	National Hospital Organization Ureshino Medical Center	National Hospital Organization East Saga Hospital	Imari Arita Kyouritsu Hospital	Shiroishikyoritsu Hospital	Shin Takeo Hospital	Yamamoto Memorial Hospital
	progress note	✓			✓ (from around August 2021)		✓ (from around September 2020)		✓ (from around June 2020)		✓		✓ (from around June 2017)		✓ (from around June 2020)	✓ (from around June 2020)
	allergy						✓ (from around September 2020)				✓				✓ (from around June 2020)
	prescription	✓	✓	✓	✓		✓	✓	✓	✓	✓	✓	✓	✓	✓ (from around June 2020)	✓ (from around June 2020)
	injection	✓	✓	✓	✓		✓	✓	✓		✓	✓	✓	✓	✓ (from around June 2020)	✓ (from around June 2020)
	laboratory test result	✓	✓	✓	✓		✓	✓	✓	✓	✓	✓	✓	✓	✓ (from around June 2020)	✓ (from around June 2020)
	bacterial examination test result	✓			✓ (from around October 2021)			✓	✓ (from around March 2022)		✓	✓
	physiological test order	✓			✓ (from around October 2021)		✓ (from around September 2020)	✓	✓ (from around September 2019)	✓		✓		✓	✓ (from around June 2020)	✓ (from around June 2020)
	ragiology imaging order	✓			✓		✓ (from around September 2020)	✓	✓ (from around September 2019)	✓		✓	✓	✓	✓ (from around June 2020)	✓ (from around June 2020)
	vital signs								✓ (from around September 2019)				✓ (from around October 2018)	✓
	period of hospitalization	✓			✓ (from around October 2021)		✓ (from around September 2020)		✓	✓	✓	✓	✓	✓	✓ (from around June 2020)	✓ (from around June 2020)
	summary view	✓	✓ (from around January 2018)		✓ (from around October 2021)		✓ (from around May 2017)	✓ (from around May 2017)	✓ (from around December 2021)	✓ (from around January 2018)	✓	✓	✓	✓ (from around June 2021)	✓ (from around June 2020)	✓ (from around June 2020)
	DICOM image	✓	✓	✓	✓	✓ (from around December 2018)	✓	✓	✓	✓	✓	✓	✓	✓	✓ (from around June 2020)	✓ (from around June 2020)
	ragiology report	✓	✓	✓ (from around December 2018)	✓ (from around October 2021)		✓ (from around March 2020)	✓	✓ (from around June 2020)	✓ (from around June 2021)	✓	✓		✓	✓ (from around June 2020)	✓ (from around June 2020)
	surgical record	✓			✓ (from around October 2021)						✓				✓ (from around June 2020)	✓ (from around June 2020)
	discharge summary	✓			✓ (from around October 2021)		✓ (from around December 2020)		✓ (from around June 2020)		✓	✓ (from around April 2018)		✓	✓ (from around June 2020)	✓ (from around June 2020)
	nursing summary	✓			✓ (from around October 2021)		✓ (from around September 2020)		✓ (from around June 2020)		✓				✓ (from around June 2020)	✓ (from around June 2020)
	reply or report	✓	✓ (until around April 2017)		✓ (from around October 2021)		✓ (from around September 2020)				✓		✓	✓	✓ (from around June 2020)	✓ (from around June 2020)
	patient referral document	✓	✓ (until around April 2017)		✓ (from around October 2021)				✓ (from around June 2020)		✓		✓ (until around September 2017)	✓	✓ (from around June 2020)	✓ (from around June 2020)
	other documents												✓
	health checkup result	✓ (from around December 2020)				✓ (from around April 2017)							✓
	electrocardiogram waveform	✓ (from around June 2018)
