# Supplementary material for: Health Information Exchange Usage in Japan: Content Analysis of Audit Logs
Source: JMIR Med Inform. 2025 May 27;13:e65575. doi: 10.2196/65575 (PMC12133072; doi:10.2196/65575)
Supplement: Multimedia Appendix 3 [file medinform-v13-e65575-s003.xlsx]

## Sheet: Table S4
Table S4. Man-days and view rate of each output field and content by FY on Choukai Net.Only output fields with the total view rate above 1% are listed.
Output field	Content	Financial year (FY)
		2017/18	2018/19	2019/20	2020/21	2021/22	Total
		n(%)	n(%)	n(%)	n(%)	n(%)	n(%)
Overall view	total contents	17187(100)	20910(100)	25262(100)	28514(100)	31918(100)	123915(100)
Note	total contents	11327(65.9)	14020(67)	17665(69.9)	20078(70.4)	22933(71.8)	86023(69.5)
	progress note	11072(64.4)	13719(65.6)	17246(68.3)	19331(67.8)	22108(69.3)	83476(67.4)
	patient summary	3498(20.4)	4203(20.1)	4867(19.3)	7837(27.5)	8173(25.6)	28578(23.1)
	disease name	373(2.2)	575(2.7)	844(3.3)	967(3.4)	1008(3.2)	3767(3)
	allergy	227(1.3)	510(2.4)	688(2.7)	847(3)	999(3.1)	3271(2.6)
Reports	total contents	5636(32.8)	6283(30)	7272(28.8)	8196(28.7)	8676(27.2)	36063(29.1)
	patient referral document	3921(22.8)	4068(19.5)	4575(18.1)	5033(17.7)	5256(16.5)	22853(18.5)
	radiology report	2648(15.4)	3331(15.9)	3793(15)	3994(14)	4213(13.2)	17979(14.5)
	discharge summary	1087(6.3)	1193(5.7)	1442(5.7)	1492(5.2)	1569(4.9)	6783(5.5)
	nursing summary	321(1.9)	270(1.3)	379(1.5)	1100(3.9)	1448(4.5)	3518(2.8)
Prescription	total contents	3601(21)	4940(23.6)	5944(23.5)	6523(22.9)	7186(22.5)	28194(22.8)
Test results	total contents	3658(21.3)	4628(22.1)	5236(20.7)	5629(19.7)	6085(19.1)	25236(20.4)
	laboratory test result	3618(21.1)	4572(21.9)	5152(20.4)	5544(19.4)	5921(18.6)	24807(20)
	bacterial examination test result	397(2.3)	468(2.2)	472(1.9)	506(1.8)	733(2.3)	2576(2.1)
DICOM image list	total contents	2871(16.7)	2974(14.2)	3752(14.9)	4207(14.8)	4406(13.8)	18210(14.7)
Image test order	total contents	2436(14.2)	2810(13.4)	3716(14.7)	3927(13.8)	4051(12.7)	16940(13.7)
	radiology imaging order	2377(13.8)	2719(13)	3381(13.4)	3410(12)	3489(10.9)	15376(12.4)
	physiological test order	145(0.8)	199(1)	712(2.8)	1088(3.8)	1152(3.6)	3296(2.7)
Injection	total contents	1352(7.9)	1846(8.8)	2358(9.3)	2427(8.5)	2723(8.5)	10706(8.6)
Summary view	total contents	198(1.2)	232(1.1)	636(2.5)	696(2.4)	730(2.3)	2492(2)
	summary view of tests	174(1)	166(0.8)	440(1.7)	476(1.7)	489(1.5)	1745(1.4)
Chart display	total contents	314(1.8)	467(2.2)	587(2.3)	452(1.6)	568(1.8)	2388(1.9)
File list	total contents	401(2.3)	389(1.9)	344(1.4)	303(1.1)	313(1)	1750(1.4)

## Sheet: Table S5
Table S5. Man-days and view rate of each output field and content by FY on PicaPicaLink.Only output fields with the total view rate above 1% are listed.
Output field	Content	Financial year (FY)
		2017/18	2018/19	2019/20	2020/21	2021/22	All
		n(%)	n(%)	n(%)	n(%)	n(%)	n(%)
Overall view	total contents	12447(100)	15953(100)	15396(100)	17136(100)	18680(100)	79612(100)
Note	total contents	3388(27.2)	4518(28.3)	4505(29.3)	5901(34.4)	8153(43.6)	26465(33.2)
	progress note	3363(27)	4483(28.1)	4476(29.1)	5805(33.9)	8032(43)	26159(32.9)
	nursing record	260(2.1)	342(2.1)	235(1.5)	476(2.8)	639(3.4)	1952(2.5)
	disease name	NA(NA)	NA(NA)	5(0)	280(1.6)	488(2.6)	773(1)
Test results	total contents	4102(33)	5239(32.8)	4754(30.9)	5199(30.3)	5697(30.5)	24991(31.4)
	laboratory test result	4066(32.7)	5197(32.6)	4715(30.6)	5154(30.1)	5664(30.3)	24796(31.1)
	bacterial examination test result	195(1.6)	257(1.6)	257(1.7)	340(2)	301(1.6)	1350(1.7)
Reports	total contents	3459(27.8)	4214(26.4)	4321(28.1)	5330(31.1)	6005(32.1)	23329(29.3)
	radiology report	2105(16.9)	2615(16.4)	2691(17.5)	3462(20.2)	3696(19.8)	14569(18.3)
	patient referral document	1937(15.6)	2427(15.2)	2402(15.6)	2734(16)	2972(15.9)	12472(15.7)
	discharge summary	611(4.9)	789(4.9)	761(4.9)	843(4.9)	1042(5.6)	4046(5.1)
	nursing summary	194(1.6)	274(1.7)	247(1.6)	465(2.7)	808(4.3)	1988(2.5)
	surgical record	163(1.3)	201(1.3)	227(1.5)	186(1.1)	267(1.4)	1044(1.3)
Prescription	total contents	3231(26)	3621(22.7)	3200(20.8)	3800(22.2)	4348(23.3)	18200(22.9)
DICOM image list	total contents	2051(16.5)	2524(15.8)	2340(15.2)	2532(14.8)	2422(13)	11869(14.9)
Image test order	total contents	1838(14.8)	2068(13)	1916(12.4)	2467(14.4)	2630(14.1)	10919(13.7)
	radiology imaging order	1807(14.5)	2036(12.8)	1885(12.2)	2415(14.1)	2520(13.5)	10663(13.4)
	physiological test order	129(1)	129(0.8)	144(0.9)	304(1.8)	404(2.2)	1110(1.4)
Injection	total contents	1619(13)	2003(12.6)	1754(11.4)	2091(12.2)	2486(13.3)	9953(12.5)
	injection order	1619(13)	1729(10.8)	1501(9.7)	1771(10.3)	2115(11.3)	8735(11)
	administering injections	NA(NA)	316(2)	350(2.3)	553(3.2)	618(3.3)	1837(2.3)
Summary view	total contents	262(2.1)	402(2.5)	538(3.5)	548(3.2)	689(3.7)	2439(3.1)
	summary view of test	232(1.9)	334(2.1)	439(2.9)	399(2.3)	505(2.7)	1909(2.4)
	summary view of prescription and injection	30(0.2)	80(0.5)	183(1.2)	229(1.3)	269(1.4)	791(1)
